# Supplementary material for: Mechanisms and genetic mutations of pyrethroid resistance in Aedes albopictus in the context of urbanization: a case study of Hangzhou, China
Source: Front Cell Infect Microbiol. 2025 Mar 25;15:1566942. doi: 10.3389/fcimb.2025.1566942 (PMC11975946; doi:10.3389/fcimb.2025.1566942)
Supplement: Supplementary file 1 [file Table1.xlsx]

## Sheet: Sheet1
Supplemental Table 1. Sampling points for Ae. albopictus in Hangzhou
Sampling area	Street/Town	Sampling point name	longitude	latitude	Collection time	Collectors
Gongshu District	Xiangfu Sub-district	Fangjia Garden Community	120.1150771°	30.3105250°	2023-05-06	Binbin Jin, Lingya Wei
	Wenhui Sub-district	Modern Yayuan Community	120.1782819°	30.2987390°	2023-05-06	Binbin Jin, Lingya Wei
	Kangqiao Sub-district	Wujiadun Xiyuan Community	120.1617172°	30.3735775°	2023-05-06	Binbin Jin, Lingya Wei
Binjiang District	Puyan Sub-district	Zhejiang New Community	120.149042°	30.178139°	2023-05-07	Yinghong Wang, Weiran Wang
	Changhe Sub-district	Changjiang Xiyuan Community	120.190493°	30.185062°	2023-05-07	Yinghong Wang, Weiran Wang
	Xixing Sub-district	Yingchun South Garden Community	120.227861°	30.199832°	2023-05-07	Yinghong Wang, Weiran Wang
Qiantang District	Qianjin Sub-district	Jiangyayuan Community	120.5861506°	30.3279845°	2023-05-07	Tianxiao Duan, Bing Wang
	Xiasha Sub-district	Wannan Desheng Dongyuan Community	120.333274°	30.329458°	2023-05-07	Tianxiao Duan, Bing Wang
	Hezhuang Sub-district	Honghe Jiayuan Community	120.466067°	30.301278°	2023-05-07	Tianxiao Duan, Bing Wang
Fuyang District	Yongchang Town	Heyun Village	119.7473614°	30.0292111°	2023-05-08	Binbin Jin, Huimin Wang
	Changkou Town	Changkou Village	119.8840296°	29.9179592°	2023-05-08	Binbin Jin, Huimin Wang
	Dongzhou Sub-district	Fuchunjiang Garden Community	120.0186856°	30.0832741°	2023-05-08	Binbin Jin, Huimin Wang
Chun'an County	Qiandaohu Town	Qingxi Renjia Community	119.082466°	29.612387°	2023-05-08	Binbin Jin, Lingya Wei
	Fenkou Town	Fenkou Village	118.548345°	29.430352°	2023-05-08	Binbin Jin, Lingya Wei
	Fengshuling Town	Fengshuling Village	118.7173899°	29.3714726°	2023-05-08	Binbin Jin, Lingya Wei
